# Supplementary material for: Tannic Acid and Ethacridine Lactate Attenuate Markers of Stress-Induced Intestinal Barrier Dysfunctions in Murine Small Intestinal Organoids
Source: Biomolecules. 2025 Apr 30;15(5):650. doi: 10.3390/biom15050650 (PMC12109227; doi:10.3390/biom15050650)
Supplement: Supplementary file 1 [file biomolecules-15-00650-s001.zip]

Archive with 1 entries (1 files):
- biomolecules-3540710-supplementary.pdf
